# Supplementary material for: Catalytic Transesterification of Cellulose Nanocrystals (CNCs) with Waste Oils: A Sustainable and Efficient Route to Form Reinforced Biofilms
Source: Polymers (Basel). 2025 Oct 28;17(21):2877. doi: 10.3390/polym17212877 (PMC12609332; doi:10.3390/polym17212877)
Supplement: Supplementary file 1 [file polymers-17-02877-s001.zip]

Archive with 1 entries (1 files):
- polymers-3908105-supplementary.pdf
